# Supplementary material for: Prone Positioning Decreases Inhomogeneity and Improves Dorsal Compliance in Invasively Ventilated Spontaneously Breathing COVID-19 Patients—A Study Using Electrical Impedance Tomography
Source: Diagnostics (Basel). 2022 Sep 21;12(10):2281. doi: 10.3390/diagnostics12102281 (PMC9600133; doi:10.3390/diagnostics12102281)
Supplement: Supplementary file 1 [file diagnostics-12-02281-s001.zip]

Archive with 1 entries (1 files):
- diagnostics-1916898-supplementary.pdf
